# Supplementary material for: Exploration of the Immuno-Inflammatory Potential Targets of Xinfeng Capsule in Patients with Ankylosing Spondylitis Based on Data Mining, Network Pharmacology, and Molecular Docking
Source: Evid Based Complement Alternat Med. 2022 Mar 23;2022:5382607. doi: 10.1155/2022/5382607 (PMC8967514; doi:10.1155/2022/5382607)
Supplement: Supplementary Materials — Active ingredients of XFC (Supplementary Table S1) and 57 targets of XFC for AS treatment (Supplementary Table S2) are in Supplemental Files. [file 5382607.f1.zip]

Archive with 2 entries (2 files):
- 5382607.f1/Supplementary Table S1.docx
- 5382607.f1/Supplementary Table S2.docx
